# Supplementary material for: The Dual Role of Connexins in Stroke, Neurotrauma, Neurodegenerative and Psychiatric Disorders: A Global Systematic Review
Source: Molecules. 2026 Apr 19;31(8):1341. doi: 10.3390/molecules31081341 (PMC13118607; doi:10.3390/molecules31081341)
Supplement: Supplementary file 1 [file molecules-31-01341-s001.zip]

Archive with 1 entries (1 files):
- molecules-4231134-supplementary.pdf
